# Supplementary material for: A Ribosome Interaction Surface Sensitive to mRNA GCN Periodicity
Source: Biomolecules. 2020 Jun 3;10(6):849. doi: 10.3390/biom10060849 (PMC7357141; doi:10.3390/biom10060849)
Supplement: Supplementary file 1 [file biomolecules-10-00849-s001.zip]

Archive with 27 entries (24 files):
- supporting_final/
- supporting_final/FigS1.pdf
- __MACOSX/
- __MACOSX/supporting_final/
- __MACOSX/supporting_final/._FigS1.pdf
- supporting_final/FigS2.pdf
- __MACOSX/supporting_final/._FigS2.pdf
- supporting_final/FigS3.pdf
- __MACOSX/supporting_final/._FigS3.pdf
- supporting_final/FigS4.pdf
- __MACOSX/supporting_final/._FigS4.pdf
- supporting_final/FigS5.pdf
- __MACOSX/supporting_final/._FigS5.pdf
- supporting_final/suppl data file S1.txt
- __MACOSX/supporting_final/._suppl data file S1.txt
- supporting_final/suppl data file S2.xlsx
- __MACOSX/supporting_final/._suppl data file S2.xlsx
- supporting_final/suppl data file S3.xlsx
- __MACOSX/supporting_final/._suppl data file S3.xlsx
- supporting_final/Suppl_video_S1.mp4
- __MACOSX/supporting_final/._Suppl_video_S1.mp4
- supporting_final/Suppl_video_S2.mp4
- __MACOSX/supporting_final/._Suppl_video_S2.mp4
- supporting_final/TableS1.pdf
- __MACOSX/supporting_final/._TableS1.pdf
- supporting_final/TableS2.pdf
- __MACOSX/supporting_final/._TableS2.pdf
